# Supplementary material for: Histone acetylation functions in the wound-induced spore formation in nori
Source: Front Plant Sci. 2022 Dec 8;13:1064300. doi: 10.3389/fpls.2022.1064300 (PMC9773553; doi:10.3389/fpls.2022.1064300)
Supplement: Supplementary Table 1 — Statistics of Transcriptome sequencing data. [file Table_1.xlsx]

## Sheet: Sheet1
sample	clean reads	uniquely aligned reads	aligned ratio	aligned genes
control1	65866368	60665680	0.921	11037
control2	51342328	47158636	0.9185	11097
control3	57598446	53126177	0.9224	11063
S1_6h	67606072	61182952	0.905	11757
S2_6h	56875332	51223708	0.9006	11291
S3_6h	54049178	49538241	0.9165	11508
S1_1d	67446570	62007291	0.9194	11961
S2_1d	67070632	62002739	0.9244	11927
S3_1d	69774068	64624356	0.9262	11964
S1_2d	52652456	45627855	0.8666	12013
S2_2d	61096132	55649028	0.9108	12283
S3_2d	65452056	60911462	0.9306	12623
S1_3d	60053688	55278632	0.9205	12505
S2_3d	71379492	64049062	0.8973	12165
S3_3d	66290894	61709069	0.9309	12278
S1_5d	44409824	39561180	0.8908	11523
S2_5d	52628478	47547575	0.9035	11733
S3_5d	54974388	49258856	0.896	11777
