# Supplementary material for: Histone acetylation functions in the wound-induced spore formation in nori
Source: Front Plant Sci. 2022 Dec 8;13:1064300. doi: 10.3389/fpls.2022.1064300 (PMC9773553; doi:10.3389/fpls.2022.1064300)
Supplement: Supplementary Table 3 — Functional annotation and transcriptional levels of SAHA-responsive genes. Genes with repressed transcription by SAHA were listed in sheet 1 and genes with activated transcription by SAHA was in sheet 2. [file Table_3.xlsx]

## Sheet: Sheet1
ID	nr_annotation	fpkm_6h	fpkm_6h(SAHA)
py04701	C2H2	17.334	7.25458
py04611	C2H2	178.618	33.1092
py02967	GNAT	59.4935	17.8417
py03878	HB-other	28.3929	16.3168
py09814	MYB	93.3359	27.0756
py08650	MYB_related	77.0581	13.4836
py00388	MYB_related	242.331	77.0701
py06517	SNF2	65.6885	41.1088
py05733	SOH1	61.1717	30.4466
py03157	SWI/SNF-BAF60b	414.622	107.582
py00168	serine/threonine-protein kinase-like protein CCR4	18.5334	7.4843
py00453	Serine/threonine protein kinase, sepA	22.3427	8.22331
py05260	Serine/threnine protein kinase	36.3753	17.1015
py02079	Serine/threonine protein kinase	44.4121	17.1855
py03035	Serine/threonine-protein kinase	64.8212	31.3858
py11039	Cyclin-dependent kinase B2-2, CDKB2-2	128.644	27.6655
py04108	serine/threonine protein kinase	159.588	53.2367
py08169	Serine/threonine protein kinase	168.573	38.628
py03072	mitogen-activated protein kinase 5	321.423	115.159
py08809	zinc transporter SLC39A7 isoform X1	106.193	17.3589
py11240	zinc transporter 2	192.671	113.268
py00584	Xylosyltransferase, family GT14, partial	183.283	64.5659
py06236	WD40 repeat-like protein	61.9927	19.5817
py05206	WD40 repeat-containing protein	20.4625	5.14681
py04439	WD repeat protein	86.0178	25.7647
py08696	V-type ATP synthase, Subunit V0a	131.179	48.7135
py06787	vacuolar protein sorting-associated protein 53 A-like	26.7617	17.952
py11182	vacuolar protein sorting 13-like protein	50.6975	25.3273
py05000	unnamed protein product	35.4706	9.48238
py06583	unnamed protein product	48.1113	17.5513
py06899	unnamed protein product	551.447	143.986
py05148	unnamed protein product	18.9333	8.2608
py03512	unnamed protein product	23.5224	8.86341
py04999	unnamed protein product	23.908	6.07612
py05831	unnamed protein product	25.3779	10.0326
py10242	unnamed protein product	104.333	46.8352
py09216	unnamed protein product	162.068	70.3867
py02534	unnamed protein product	342.231	65.8829
py07135	uncharacterized protein	75.8704	11.1307
py05193	Ubiquitin carrier protein	141.889	45.0763
py02499	U6 snRNA-associated Sm-like protein LSm4	84.3204	19.3155
py07359	U6 snRNA-associated Sm-like protein LSm1	55.2927	33.8039
py05081	tyrosine specific protein phosphatase, putative	138.103	67.7528
py03143	Tyrosinase domain-containing protein	25.6058	16.187
py06780	tRNA methyltransferase 112 homolog	36.1972	11.7247
py03841	transposase family Tnp2 protein	27.6356	4.79665
py08519	transcription initiation factor IIA subunit 2	612.629	256.739
py02961	trafficking protein particle complex subunit 5	31.8999	20.3628
py05254	thioredoxin	317.052	111.911
py01785	Thiamin diphosphate-binding protein	137.494	55.9067
py03770	TBC1 domain family member 14	44.8692	21.7581
py08476	SURF4-domain-containing protein	43.0802	13.6971
py07274	snRNP assembly factor	33.1734	18.9719
py07591	small nuclear ribonucleoprotein Sm D3	125.594	45.646
py05011	small GTP-binding protein of Sar1/Arf family	73.9299	40.639
py04942	Skt5p	31.5685	12.8295
py08467	Similar to Nucleolar protein 16; acc. no. A6RNR4	10.0955	2.93398
py04081	similar to hormone-sensitive lipase	40.4864	18.4784
py04655	serine/threonine-protein phosphatase 6 regulatory ankyrin repeat subunit B-like isoform X2	20.2052	9.35051
py01377	Serine protease-like protein	60.65	10.9206
py09174	serine protease	5774.74	1961.12
py08545	SAC3/GANP domain protein	176.787	66.8331
py11010	S15/NS1, RNA-binding	59.7534	27.412
py10305	RTX family exoprotein	18.6225	5.4304
py00802	rRNA-processing protein FCF1 homolog isoform X1	53.8076	17.8456
py01961	rRNA methyltransferase	135.036	68.6753
py01676	RNA-binding protein	117.762	36.0671
py00906	RNA-binding pno1	80.1536	19.946
py11530	RNA methyltransferase	18.7328	9.39165
py10831	RNA 3&apos;-terminal phosphate cyclase-like protein	35.8149	18.4574
py05292	ribosome production factor 2 homolog	24.7332	7.33313
py07082	ribonuclease HI	31.0756	10.9769
py06421	Ribonuclease H1	174.866	60.1645
py08180	retrovirus-related Pol polyprotein from transposon TNT 1-94	40.5422	14.4456
py02932	Random slug protein 5	153.892	38.6734
py05479	RAB GDP-dissociation inhibitor	125.373	53.4428
py10467	pyruvate dehydrogenase complex	58.0623	29.3171
py10310	putative importin-7	51.4942	26.1566
py09523	putative Golgi pH regulator C	32.3614	6.63594
py08541	putative apoptosis antagonizing transcription factor	44.6938	15.6562
py10040	protoheme IX farnesyltransferase	33.9791	18.956
py05959	protein phosphatase 2c containing protein	240.369	54.41
py04099	protein phosphatase	45.9298	20.0142
py05211	probable pre-mRNA-splicing factor ATP-dependent RNA helicase	33.579	12.6132
py08622	prephenate dehydratase (pheA2)	14.4545	9.16699
py11342	predicted protein	378.796	54.8784
py09385	potassium transporter TrkA	175.502	55.0548
py04735	phosphoribosylanthranilate isomerase	37.682	23.2605
py03284	phospholipid-diacylglycerol acyltransferase	34.6146	21.9086
py08572	phospholipid methyltransferase	53.5538	26.5742
py04556	Phospholipase A1, partial	54.3821	10.9733
py00328	phosphoglycerate kinase	101.502	53.2369
py02359	phosphoenolpyruvate carboxykinase (ATP), partial	29.1318	14.36
py03055	phosphatidylinositol transfer protein	164.984	99.8654
py07139	Pentatricopeptide repeat-containing protein, chloroplastic	55.6463	18.5108
py10226	PAP2 superfamily domain containing protein	158.348	52.8572
py02116	oxysterol-binding protein	90.2692	50.5067
py11446	Origin recognition complex subunit 4 isoform 4, partial	46.616	14.5227
py04366	oligoendopeptidase F	46.7025	15.3018
py06391	NYN domain-containing protein	10.7974	3.94403
py10843	NHP2-like protein 1	426.143	74.5428
py08968	NET1-associated nuclear protein 1 (U3 small nucleolar RNA-associated protein 17)	12.2202	7.43266
py07183	NADPH oxidase, respiratory burst oxidase homologue	52.4266	13.907
py09487	NAD(P) dependent steroid dehydrogenase-like protein	2352.51	661.87
py10886	MULTISPECIES: benzoate transporter	10.2731	2.09364
py07177	mitochondrial solute carrier protein	69.4668	19.6903
py07877	mitochondrial inner membrane peptidase complex catalytic subunit (predicted)	114.676	47.1368
py01064	mitochondrial import inner membrane translocase subunit Tim9	172.447	51.4516
py02653	mitochondrial carrier protein	394.176	123.121
py11167	mannose-1-phosphate guanylyltransferase	494.644	196.162
py10238	mannan polymerase II complex MNN1 subunit	103.088	32.4826
py03229	lupus La protein-like	148.722	32.0729
py03016	long-chain acyl-CoA synthetase	35.07	10.2045
py10037	LisH and RanBPM domain-containing protein	348.462	57.4307
py09434	kunitz protease inhibitor 1	3316.59	1375.22
py09420	isopentenyl-diphosphate delta-isomerase	39.9331	17.6387
py04974	immediate early response 3-interacting protein 1	258.405	101.276
py08024	hypothetical protein, partial	637.789	199.537
py01834	hypothetical protein PANT_14d00055	27.6546	12.0547
py07338	hypothetical protein Gasu_05430	21.1075	10.9118
py09182	hypothetical protein	69.1443	36.7574
py07744	hypothetical protein	93.4851	38.3112
py01682	hypothetical protein	184.693	52.4791
py08134	hypothetical protein	277.865	73.3143
py00898	hypothetical protein	329.451	107.376
py08359	hyalin	2398.87	503.929
py11515	histidinol-phosphate aminotransferase	138.359	64.1897
py00011	Hexaprenyl pyrophosphate synthetase,mitochondrial	40.3485	21.5508
py01388	HD domain-containing protein	22.2373	7.84769
py00797	HAD hydrolase, family IIID	80.5353	35.933
py03488	GTP-binding protein of engA family	46.1026	14.8439
py07467	GTP pyrophosphokinase	203.039	50.3835
py05257	GRAM domain protein	66.557	32.7403
py10248	Gnl3l protein	61.5153	28.7102
py08448	glycosyltransferase family 2 protein	46.308	15.5349
py03071	glycosyltransferase	62.9447	21.1259
py04316	glycosyltransferase	96.6316	32.2525
py05589	glycoside hydrolase family 37	23.1123	11.659
py06307	glutaredoxin-1	87.2144	26.066
py01585	glutamate receptor GLR3.3-like protein	17.0829	8.96521
py03102	galactose oxidase	41.175	21.8149
py09719	FkbM family methyltransferase	54.017	23.3454
py09968	F-box family	58.1382	26.0935
py05873	exportin-2	21.2567	14.0655
py06227	eukaryotic translation initiation factor 4E-1	352.152	141.513
py09511	Eukaryotic translation initiation factor 3 subunit J	357.587	209.53
py08715	ER membrane protein complex subunit-like protein	30.1633	7.00514
py06687	enolase	381.314	92.0349
py02654	E3 ubiquitin-protein ligase CCNB1IP1 homolog	69.2989	28.9409
py05272	Dolichyl-phosphate-mannose--protein mannosyltransferase, family GT39	25.9896	13.1146
py03509	DnaJ homolog subfamily C member 11 isoform 1	76.2393	29.4686
py06531	DNA-directed RNA polymerases II and IV subunit 5A	29.0847	7.38465
py05431	DNA-directed RNA polymerase III subunit RPC6	35.6237	21.5693
py04302	DNA-directed RNA polymerase II subunit J	94.6082	39.6096
py10835	DNA-directed RNA polymerase I subunit A49 isoform 1	40.3291	7.05066
py02424	Di-glucose binding within endoplasmic reticulum	126.578	36.9245
py07577	delta6-fatty acid desaturase	65.5187	23.935
py07174	delta-12 fatty acid desaturase	182.906	40.6059
py03189	DEAD box helicase	113.999	29.5945
py10751	daunorubicin resistance protein DrrA family ABC transporter ATP-binding protein	54.0013	24.0477
py08599	cytosolic iron-sulfur protein assembly protein CIAO1	14.3788	5.75623
py11137	Cyclin-U4-1	67.4559	23.9513
py00664	cyclin-U2-2	393.153	153.727
py05526	CTP synthase	67.8627	26.843
py09429	conserved oligomeric Golgi complex subunit 8	25.684	6.59798
py05835	collagen triple helix repeat protein	13.5534	8.46831
py09549	cleavage stimulation factor subunit 3	192.382	71.9619
py09157	citrate synthase	107.347	56.5239
py08991	chitinase	90.5659	31.6818
py01973	chitinase	383.882	131.711
py07214	cell death-inducing p53-target protein 1 isoform X3	68.8255	29.8209
py04901	carbon nitrogen hydrolase/NAD synthase	102.944	45.7319
py07352	carbohydrate-binding protein	2898.16	1143.89
py05927	ATP-dependent RNA helicase	18.1933	7.51773
py07593	ATP-dependent DNA helicase Q-like 4A isoform X5	12.5965	5.74178
py11225	ATP-binding cassette transporter	279.104	56.2475
py11060	ATPase AAA	98.5857	21.2842
py10826	Armadillo/betacatenin-like repeat domain containing protein	19.8074	8.55809
py00216	AP-1 complex subunit mu	30.3858	10.7697
py08238	aminoglycoside phosphotransferase	26.8662	10.4825
py08154	amino acid transporter, AAAP family	27.2425	12.9335
py10436	alpha/beta-Hydrolases superfamily protein	198.484	29.8777
py10322	AlkB, partial	83.2075	16.2605
py11374	aldehyde dehydrogenase	60.3953	16.1041
py04092	acid-thiol ligase	49.0009	25.8803
py00859	ABC transporter, ATP-binding protein	30.2362	12.0994
py06613	AAA-type ATPase	102.823	52.5155
py09196	5-formyltetrahydrofolate cyclo-ligase	206.908	71.5221
py00780	50S ribosomal protein L24	142.367	55.1427
py04789	50S ribosomal protein L17	40.9252	17.6587
py01399	40S ribosomal protein S6e	37.5966	6.30811
py09903	26S proteasome non-ATPase regulatory subunit 9-like	106.187	40.6037
py10304	N/A	57.9737	5.95258
py11516	N/A	37.3083	12.1966
py06019	N/A	133.613	47.0528
py08030	N/A	189.298	48.5432
py04846	N/A	426.273	70.5881
py00603	N/A	107.466	56.4529
py02127	N/A	32.0158	9.30364
py01729	N/A	39.8643	12.7411
py00813	N/A	35.7903	12.8949
py11162	N/A	121.984	42.5075
py06668	N/A	23.2891	11.3815
py09158	N/A	19.9734	6.21958
py05238	N/A	166.66	62.9626
pyi00354	N/A	10.3865	3.41549
py03399	N/A	10.5941	3.81253
py07487	N/A	11.3891	2.34696
pyi00718	N/A	13.681	3.64261
py00287	N/A	14.8639	5.5033
py09226	N/A	15.5508	7.65891
py07050	N/A	15.6357	8.76695
py05700	N/A	15.7737	6.47052
py07841	N/A	15.9048	5.26919
py10974	N/A	16.5701	8.13562
pyi00208	N/A	16.8361	6.482
py11425	N/A	16.9443	5.66734
pyi00377	N/A	18.2585	7.94146
py02126	N/A	19.1025	6.62189
pyi00319	N/A	19.4901	7.45682
py03015	N/A	20.8575	5.89754
py06977	N/A	21.4586	6.71236
py09366	N/A	22.7703	14.5865
py05399	N/A	23.1345	16.0943
pyi00295	N/A	23.7631	6.55538
py03961	N/A	23.9787	7.78487
py00417	N/A	24.1106	7.56431
pyi00483	N/A	24.5463	6.44943
py00062	N/A	24.9078	8.16128
py03865	N/A	25.1547	8.43295
py02633	N/A	25.6944	13.3584
py05511	N/A	25.8044	8.29597
py09650	N/A	25.9558	7.35744
py08908	N/A	26.418	13.3646
py08818	N/A	27.5164	17.2802
py02390	N/A	30.4704	16.2309
py02421	N/A	31.643	13.5714
pyi00229	N/A	33.3461	6.74826
py01930	N/A	33.6619	22.1725
py08178	N/A	33.8866	11.4145
py03182	N/A	34.6087	10.8691
pyi00584	N/A	34.7168	10.6635
py04217	N/A	34.7769	10.3133
py01540	N/A	35.1834	19.8398
pyi00296	N/A	38.2675	9.54508
py09708	N/A	39.4212	5.60589
pyi00387	N/A	40.2601	16.3368
py00099	N/A	41.1326	24.3162
py07702	N/A	43.0789	16.6762
py10914	N/A	43.1643	17.0927
py04780	N/A	46.9343	11.3182
py04377	N/A	52.6972	31.945
py01731	N/A	62.1149	20.3456
py06522	N/A	66.8327	18.1432
py07737	N/A	69.5494	20.33
py07842	N/A	70.5456	28.4505
py11025	N/A	70.9196	34.7152
py07838	N/A	73.8518	26.8356
py09628	N/A	75.5027	29.8599
pyi00085	N/A	75.8074	21.5146
py10759	N/A	78.0601	18.2273
py08611	N/A	79.204	32.4074
py02425	N/A	84.5062	23.5129
pyi00203	N/A	86.4267	19.7355
py08258	N/A	90.5046	30.7148
py08674	N/A	91.584	44.2556
py08777	N/A	107.518	19.3508
py08587	N/A	107.825	54.8897
py04769	N/A	110.569	49.1986
py04116	N/A	112.075	33.5028
pyi00206	N/A	118.244	29.4171
py05353	N/A	162.616	55.3227
py02388	N/A	190.193	51.1252
py03910	N/A	197.678	53.3851
py01628	N/A	208.555	78.8523
py02497	N/A	217.16	43.0176
py04120	N/A	225.83	72.6672
py05367	N/A	239.027	97.9682
py07171	N/A	346.201	90.3726
py01061	N/A	369.601	81.3158
py00702	N/A	430.932	52.057
pyi00062	N/A	614.283	52.0244
py11226	N/A	673.625	263.531
pyi00403	N/A	742.626	239.917
pyi00348	N/A	984.981	301.993
py00840	N/A	998.462	421.175
py09872	N/A	1136.13	270.032
py00729	N/A	1658.45	631.107
py03051	N/A	1949.95	867.844
py02849	N/A	2002.01	389.086
py00044	N/A	13390.9	4459.77

## Sheet: Sheet2
ID	nr_annotation	fpkm_6h	fpkm_6h(SAHA)
py07351	uncharacterized protein LOC103874923	1.1835	11.4408
py10063	2OG-Fe(II) oxygenase	0.923578	6.9166
py09811	2-on-2 hemoglobin	1.86753	15.8812
py09641	ABC transporter permease	8.14217	54.023
py09421	ABC transporter substrate-binding protein	0.255313	5.24742
py08170	acid--CoA ligase	0.147387	24.2513
py03949	aldehyde dehydrogenase	1.8105	64.2882
py11312	alpha-galactosidase	3.21023	64.3941
py00297	aminoacylase-1 isoform X2	7.80407	49.8292
py09176	aspartate--tRNA ligase	6.02408	42.5997
py02592	ATP-dependent DNA helicase PcrA	0.650842	6.62078
py09512	bifunctional phosphoribosylaminoimidazolecarboxamide formyltransferase/inosine monophosphate cyclohydrolase	5.80443	37.1335
py09116	Cell division cycle protein 123, partial	0.727232	9.85322
py10017	cell division cycle protein 27 homolog	1.03015	5.98985
py00304	choline ethanolamine kinase	0.898255	15.7676
py07378	chorismate-binding protein	5.1566	46.4802
py00799	class IV aminotransferase	0.850123	12.7833
py00994	COG2860: Predicted membrane protein (ISS)	0.412916	19.7633
py09828	condensin XCAP-D2 chain	0.567485	5.71746
py01939	CTED: 2-oxoisovalerate dehydrogenase subunit alpha 2, mitochondrial-like isoform X1	2.26611	49.6635
py04091	damaged DNA-binding 2	0.533521	8.65599
py00565	DBH-like monooxygenase protein 1	1.88633	17.5773
py09290	deoxyribodipyrimidine photo-lyase	0.325902	14.3416
py07788	digalactosyldiacylglycerol synthase 1, chloroplastic, partial	0.643122	9.01809
py01698	dihydroxynaphthoic acid synthetase	2.73121	29.6122
py10035	DNA excision repair protein ERCC-6-like protein	0.849041	9.20637
py01240	DNA mismatch repair protein MutS	5.02415	29.7277
py01824	DNA replication licensing factor mcm3	0.809579	9.16531
py05746	dTDP-glucose 4,6-dehydratase	2.20574	68.2966
py03765	elongation factor 4	3.08448	34.4802
py10351	esterase	53.074	313.352
py10173	fumarylacetoacetase	4.68669	29.5765
py05307	glucosidase	0.407266	16.4111
py08131	glutamyl-tRNA(Gln) amidotransferase subunit A	1.69332	87.2138
py01940	glycoside hydrolase	2.4218	45.8411
py07691	glycosyltransferase family 2	1.90208	47.4396
py09753	guanylate kinase	7.84996	35.3774
py10732	homogentisate solanesyltransferase	2.44101	40.2258
py06582	HUS1 checkpoint protein	2.38792	12.6513
py02131	hypothetical protein	1.8947	15.6499
py04136	hypothetical protein	3.90121	18.7842
py07420	hypothetical protein	0.305978	6.62877
py09391	hypothetical protein	1.43289	10.6722
py11214	hypothetical protein	1.34626	12.3834
py01465	hypothetical protein	1.04409	38.2664
py01796	hypothetical protein	1.33936	7.31357
py05887	hypothetical protein AMJ88_01935	8.70233	108.061
py07623	hypothetical protein EMIHUDRAFT_52144, partial	1.11746	30.2381
py04451	hypothetical protein PBRA_005310	2.68031	12.0509
py02753	hypothetical protein RMCBS344292_15838	3.02957	36.8557
py08296	hypothetical protein SPRG_01499	3.42446	36.0219
py09124	hypothetical protein THAOC_24272	1.01277	23.0574
py06463	hypothetical protein VOLCADRAFT_118480	4.0371	75.3729
py08711	hypothetical protein, variant 2	0.598258	10.6292
py10962	indole-3-glycerol-phosphate synthase	0.706121	27.9626
py10381	isoaspartyl peptidase	0.539717	17.1914
py10646	kinetoplast DNA-associated protein	3.93729	33.4286
py10997	lysine decarboxylase	0.616069	7.36841
py03846	MATE family efflux transporter	2.29397	31.5231
py04547	MBB1_CHLRE PsbB mRNA maturation factor Mbb1, chloroplast precursor (ISS)	1.13678	13.074
py00270	membrane protein	10.6445	95.3204
py08601	Monogalactosyldiacylglycerol synthase, family GT28	1.75783	31.7715
py04709	multidrug resistance protein	3.91065	38.4224
py10059	NADPH:protochlorophyllide oxidoreductase	0.719143	39.0361
py10813	nicotinate-nucleotide diphosphorylase (carboxylating)	8.95178	64.7851
py01205	peptidase	5.44152	66.7512
py11334	peptide chain release factor 3	3.55245	25.4781
py04727	peptide-methionine (S)-S-oxide reductase	1.49707	80.4123
py00038	peptidyl-prolyl cis-trans isomerase FKBP17-1, chloroplastic	1.66827	26.5642
py02749	Phosphatidylinositol-4,5-bisphosphate 3-kinase catalytic subunit	14.0976	159.535
py01067	phosphoribosylamine--glycine ligase	2.67709	33.7085
py11127	phycocyanin operon protein Y	1.8604	20.8797
py02487	predicted protein	2.20445	18.0654
py04636	predicted protein	1.04325	8.50838
py07128	predicted protein	0.192637	6.58479
py07625	PREDICTED: (S)-tetrahydroprotoberberine N-methyltransferase-like isoform X2	4.73308	61.0514
py06493	PREDICTED: 2-hydroxyacyl-CoA lyase	7.58014	32.0057
py03708	PREDICTED: ABSCISIC ACID-INSENSITIVE 5-like protein 5	0.756081	8.41992
py02539	PREDICTED: alpha/beta hydrolase domain-containing protein 13-like isoform X1	2.46977	25.1588
py05226	PREDICTED: apurinic endonuclease-redox protein isoform X1	3.76439	20.2122
py05708	PREDICTED: ATP-binding cassette sub-family B member 7, mitochondrial isoform X1	0.424609	21.3625
py03844	PREDICTED: ATP-dependent (S)-NAD(P)H-hydrate dehydratase-like isoform X2	2.74539	35.9752
py02376	PREDICTED: aurora kinase A	2.47822	26.6511
py01937	PREDICTED: chloroplast stem-loop binding protein of 41 kDa a, chloroplastic	2.82857	48.4816
py04993	PREDICTED: chondroitin sulfate synthase 1-like	5.56132	45.2522
py03893	PREDICTED: DNA replication complex GINS protein PSF3-like isoform X1	1.64168	15.7006
py03580	PREDICTED: glycerol-3-phosphate dehydrogenase [NAD(+)], chloroplastic isoform X1	4.02097	65.1433
py07774	PREDICTED: homogentisate 1,2-dioxygenase isoform X1	1.20961	15.5982
py03345	PREDICTED: kinesin-like protein KIF14 isoform X1	0.236376	5.49426
py01736	PREDICTED: protein LOW PSII ACCUMULATION 1, chloroplastic	7.04008	64.0896
py03579	PREDICTED: protein-ribulosamine 3-kinase, chloroplastic	2.07464	76.2943
py02313	PREDICTED: pyruvate carboxylase, mitochondrial	0.919942	47.2652
py03526	PREDICTED: ras-related C3 botulinum toxin substrate 3	7.346	44.9594
py08713	PREDICTED: retinol dehydrogenase 14-like	2.33043	18.6572
py07186	PREDICTED: tenascin-X isoform X2	0.729268	9.2477
py07973	PREDICTED: uncharacterized protein At1g18480-like	1.66811	19.478
py05220	PREDICTED: uncharacterized protein LOC100192794 isoform X1	2.09524	26.6019
py07073	PREDICTED: uncharacterized protein LOC101262417	0.544114	7.87777
py03625	PREDICTED: uncharacterized protein LOC104438955, partial	2.96524	58.855
py04284	probable ribonuclease R	1.04457	20.4604
py06325	Protein transport protein Sec24-like	16.5614	155.143
py07948	putative ribulose-1,5 bisphosphate carboxylase/oxygenase large subunit N-methyltransferase, chloroplast precursor	3.65003	30.619
py08515	Pyrroline-5-carboxylate reductase	2.67905	36.2665
py06029	Queuine tRNA-ribosyltransferase	0.892119	12.0155
py00206	ribonuclease H2 subunit A	1.10111	11.818
py10999	Serine/threonine protein kinase	2.89838	29.1368
py02731	Serine/threonine-protein kinase	4.75766	36.7656
py02196	S-formylglutathione hydrolase	4.91748	74.106
py04774	similar to mitochondrial carrier protein	2.28047	30.4022
py07787	similar to mitochondrial magnesium transporter Mrs2p	0.585738	15.9025
py03941	similar to ubiquitin conjugating enzyme E2	1.10479	18.0856
py06040	stress responsive protein	15.993	124.76
py10355	SWI/SNF-related matrix-associated actin-dependent regulator of chromatin subfamily A-like 1	0.057433	6.86299
py05786	thiazole synthase	3.11665	26.8175
py05996	transporter	2.78378	12.9413
py06670	tRNA-Thr(GGU) m(6)t(6)A37 methyltransferase TsaA	0.957809	12.0188
py11437	U4/U6 small nuclear ribonucleoprotein Prp4	2.61352	18.1648
py05918	Uncharacterised protein family Ycf49	0.444819	27.0798
py09431	uncharacterized protein	1.44457	17.8095
py07231	unnamed protein product	1.04799	9.82332
py09998	unnamed protein product	0.814123	25.5681
py10357	unnamed protein product	0.908701	17.0698
py04899	unnamed protein product	2.16117	23.9702
py06449	unnamed protein product	5.68168	26.9357
py07665	unnamed protein product	1.7142	28.1462
py02556	Urea amidolyase	0.461134	11.1911
py10007	uroporphyrinogen III methyltransferase	2.18937	12.7142
py00122	voltage-gated chloride channel	1.41183	18.8871
py06124	XPA-binding protein 1	1.38868	28.1655
py03082	zip zinc transporter family protein, putative	3.45012	20.0178
py00126	#N/A	2.95462	25.2672
py00218	#N/A	0.567904	8.52011
py01309	#N/A	3.63006	25.131
py01361	#N/A	2.24232	32.386
py01926	#N/A	0.529064	9.7327
py01958	#N/A	2.12445	22.1534
py02036	#N/A	1.05124	8.41794
py02135	#N/A	1.13631	18.5066
py02345	#N/A	6.66816	146.132
py02442	#N/A	2.57694	18.982
py02606	#N/A	1.01269	15.1757
py02718	#N/A	0.884741	16.6082
py02825	#N/A	5.2803	46.2573
py03048	#N/A	2.18788	34.4378
py03168	#N/A	0.32671	9.1136
py03341	#N/A	0.277127	11.3091
py03646	#N/A	0.336643	15.3156
py03863	#N/A	2.32274	31.6141
py04183	#N/A	2.45598	15.9006
py04355	#N/A	0.493733	11.1064
py04367	#N/A	2.50621	34.5394
py04397	#N/A	0.892195	15.3106
py04585	#N/A	1.09209	10.9552
py04897	#N/A	2.04407	13.313
py05312	#N/A	1.04218	20.9006
py05356	#N/A	1.02204	12.6627
py05842	#N/A	3.19409	17.5644
py05843	#N/A	4.88654	21.774
py05925	#N/A	0.339419	24.1009
py06030	#N/A	1.07292	18.152
py06514	#N/A	8.64106	57.2513
py06576	#N/A	0.695521	9.51317
py06760	#N/A	1.163	13.5395
py07001	#N/A	4.5603	27.471
py07127	#N/A	0.178241	7.58663
py07674	#N/A	5.22389	55.6756
py07735	#N/A	0.595221	7.36323
py07766	#N/A	1.66118	15.8522
py08122	#N/A	5.68516	33.8824
py08553	#N/A	2.69332	25.6562
py08757	#N/A	2.08855	13.7987
py08819	#N/A	1.60098	26.0413
py08917	#N/A	6.4292	47.0478
py09110	#N/A	0.512034	7.74395
py09224	#N/A	0.744761	7.02989
py09570	#N/A	1.24582	9.67121
py09829	#N/A	0.637359	5.25571
py09875	#N/A	0.890343	6.26689
py10151	#N/A	3.49702	30.1489
py10167	#N/A	20.1526	136.613
py10224	#N/A	0.955606	12.6529
py10240	#N/A	0.676916	5.3476
py11183	#N/A	0.434182	21.1735
py11187	#N/A	0.95754	16.9241
py11196	#N/A	1.47053	18.0008
py11233	#N/A	3.45954	25.7663
py11394	#N/A	0.772122	12.0072
pyi00115	#N/A	1.5577	8.30088
pyi00119	#N/A	4.02046	44.2785
pyi00344	#N/A	1.52089	37.3485
pyi00447	#N/A	1.01858	25.4107
pyi00484	#N/A	0.247674	7.03538
pyi00602	#N/A	0.866672	19.194
pyi00682	#N/A	4.22956	43.6636
